# Supplementary material for: Variations in the reproductive strategies of three populations of Phrynocephalus helioscopus in China
Source: PeerJ. 2018 Oct 24;6:e5705. doi: 10.7717/peerj.5705 (PMC6203940; doi:10.7717/peerj.5705)
Supplement: Supplemental Information 1 [file peerj-06-5705-s003.zip]

Archive with 13 entries (12 files):
- CODE_DATA/
- CODE_DATA/.Rhistory
- CODE_DATA/BTcs.csv
- CODE_DATA/BTeggs.csv
- CODE_DATA/Cli.csv
- CODE_DATA/CS.csv
- CODE_DATA/FEMALE.csv
- CODE_DATA/FYcs.csv
- CODE_DATA/FYeggs.csv
- CODE_DATA/HB.csv
- CODE_DATA/R_Code_scripts.R
- CODE_DATA/YNcs.csv
- CODE_DATA/YNeggs.csv
