# Supplementary material for: Variations in the reproductive strategies of three populations of Phrynocephalus helioscopus in China
Source: PeerJ. 2018 Oct 24;6:e5705. doi: 10.7717/peerj.5705 (PMC6203940; doi:10.7717/peerj.5705)
Supplement: Supplemental Information 1 [file peerj-06-5705-s003.zip › CODE_DATA/BTcs.csv]

Population	svl	cs
BT	42.83	2
BT	43.94	3
BT	45.24	3
BT	45.51	3
BT	45.51	4
BT	46.15	2
BT	46.34	2
BT	46.7	2
BT	46.72	3
BT	46.8	2
BT	46.99	3
BT	47.75	2
BT	48	4
