# Supplementary material for: Variations in the reproductive strategies of three populations of Phrynocephalus helioscopus in China
Source: PeerJ. 2018 Oct 24;6:e5705. doi: 10.7717/peerj.5705 (PMC6203940; doi:10.7717/peerj.5705)
Supplement: Supplemental Information 1 [file peerj-06-5705-s003.zip › CODE_DATA/BTeggs.csv]

Population	el	ew	em	svl	tbw	cs
BT	14.3	8.69	0.54	46.7	7.26	2
BT	15.94	8.71	0.6	46.7	7.26	2
BT	16.42	9.02	0.6	46.15	6.73	2
BT	17.55	7.83	0.59	46.15	6.73	2
BT	14.76	8.17	0.48	45.51	6.88	3
BT	16	8.26	0.52	45.51	6.88	3
BT	15.08	8.31	0.56	45.51	6.88	3
BT	14.18	8.19	0.51	42.83	8.32	2
BT	14.26	8.58	0.59	42.83	8.32	2
BT	15.6	8.31	0.58	45.24	6.22	3
BT	15.36	8.27	0.58	45.24	6.22	3
BT	15.74	8.42	0.59	45.24	6.22	3
BT	15.54	8.77	0.46	45.51	5.89	4
BT	17.5	7.72	0.57	45.51	5.89	4
BT	14.47	8.35	0.48	45.51	5.89	4
BT	15.69	7.72	0.46	45.51	5.89	4
BT	16.42	8.95	0.57	47.75	6.93	2
BT	18.51	9.03	0.76	47.75	6.93	2
BT	13.57	7.94	0.47	43.94	6.8	3
BT	12.52	8.23	0.47	43.94	6.8	3
BT	14.66	7.98	0.49	43.94	6.8	3
BT	15.48	7.25	0.52	46.34	7.34	2
BT	16.07	7.42	0.53	46.34	7.34	2
BT	14.36	8.06	0.53	46.72	6.25	3
BT	13.89	8.52	0.5	46.72	6.25	3
BT	15.56	7.72	0.51	46.72	6.25	3
BT	13.32	7.8	0.24	48	7.26	4
BT	12.47	8.64	0.39	48	7.26	4
BT	14.17	7.77	0.37	48	7.26	4
BT	13.16	7.65	0.3	48	7.26	4
BT	14.08	7.34	0.42	46.8	6.38	2
BT	15.86	7.7	0.51	46.8	6.38	2
BT	13.2	8.31	0.45	46.99	7.78	3
BT	12.77	8.51	0.47	46.99	7.78	3
BT	15	8.47	0.56	46.99	7.78	3
