# Supplementary material for: Variations in the reproductive strategies of three populations of Phrynocephalus helioscopus in China
Source: PeerJ. 2018 Oct 24;6:e5705. doi: 10.7717/peerj.5705 (PMC6203940; doi:10.7717/peerj.5705)
Supplement: Supplemental Information 1 [file peerj-06-5705-s003.zip › CODE_DATA/Cli.csv]

Month	Population	T	TSE	R	RSE
1	YN	-8.15	0.18	0.66	0.07
2	YN	-4.06	0.19	0.76	0.08
3	YN	4.79	0.19	0.77	0.09
4	YN	13.25	0.17	1.02	0.11
5	YN	17.93	0.14	1.06	0.11
6	YN	22.05	0.1	0.9	0.11
7	YN	23.43	0.09	1.03	0.15
8	YN	22.43	0.1	0.57	0.07
9	YN	17.57	0.13	0.44	0.07
10	YN	10.09	0.14	0.81	0.1
11	YN	2.76	0.15	1.14	0.13
12	YN	-4.98	0.18	0.89	0.08
1	BT	-19.12	0.22	0.24	0.03
2	BT	-14.6	0.23	0.16	0.02
3	BT	-3.71	0.26	0.2	0.03
4	BT	9.17	0.2	0.27	0.03
5	BT	16.74	0.16	0.5	0.06
6	BT	22.38	0.12	0.46	0.06
7	BT	23.63	0.1	0.7	0.08
8	BT	21.26	0.11	0.61	0.07
9	BT	14.97	0.14	0.41	0.06
10	BT	6.87	0.15	0.34	0.05
11	BT	-3.3	0.21	0.39	0.04
12	BT	-14.25	0.23	0.28	0.03
1	FY	-19.56	0.23	0.5	0.07
2	FY	-14.9	0.24	0.35	0.05
3	FY	-4.48	0.29	0.4	0.05
4	FY	8.36	0.21	0.45	0.06
5	FY	15.44	0.17	0.53	0.07
6	FY	21.26	0.13	0.74	0.11
7	FY	23.04	0.12	1.13	0.14
8	FY	20.9	0.13	0.68	0.09
9	FY	14.59	0.17	0.45	0.07
10	FY	6.2	0.18	0.54	0.07
11	FY	-5.12	0.27	0.93	0.1
12	FY	-15.99	0.24	0.63	0.07
