# Supplementary material for: Variations in the reproductive strategies of three populations of Phrynocephalus helioscopus in China
Source: PeerJ. 2018 Oct 24;6:e5705. doi: 10.7717/peerj.5705 (PMC6203940; doi:10.7717/peerj.5705)
Supplement: Supplemental Information 1 [file peerj-06-5705-s003.zip › CODE_DATA/CS.csv]

Population	svl	cs
BT	46.7	2
BT	46.15	2
BT	45.51	3
BT	42.83	2
BT	45.24	3
BT	45.51	4
BT	47.75	2
BT	43.94	3
BT	46.34	2
BT	46.72	3
BT	48	4
BT	46.8	2
BT	46.99	3
FY	48.42	4
FY	55.26	4
FY	47.27	3
FY	52.88	4
FY	52.66	5
FY	51.5	4
FY	50.67	4
FY	48.51	5
FY	51.3	4
FY	48.84	4
FY	51.51	6
FY	49.55	4
FY	48.6	4
FY	53.36	4
FY	49	3
FY	49.59	3
FY	50.61	4
FY	47.77	3
FY	50	4
FY	49.29	4
FY	50.33	3
FY	51.92	2
FY	48.4	3
FY	50.92	2
YN	45.73	4
YN	48.7	4
YN	53.2	5
YN	48.58	4
YN	51.52	3
YN	53.88	4
YN	50.78	4
YN	52.87	4
YN	50.98	3
YN	52.71	4
YN	44.14	3
YN	50.09	4
YN	50.98	5
YN	54.44	4
YN	55.4	4
YN	53.46	4
