# Supplementary material for: Variations in the reproductive strategies of three populations of Phrynocephalus helioscopus in China
Source: PeerJ. 2018 Oct 24;6:e5705. doi: 10.7717/peerj.5705 (PMC6203940; doi:10.7717/peerj.5705)
Supplement: Supplemental Information 1 [file peerj-06-5705-s003.zip › CODE_DATA/FEMALE.csv]

GRO	POPULATION	SVL	TBW
A	BT	42.83	8.32
A	BT	43.94	6.8
A	BT	45.24	6.22
A	BT	45.51	6.88
A	BT	45.51	5.89
A	BT	46.15	6.73
A	BT	46.34	7.34
A	BT	46.7	7.26
A	BT	46.72	6.25
A	BT	46.8	6.38
A	BT	46.99	7.78
A	BT	47.75	6.93
A	BT	48	7.26
B	FY	47.27	8.01
B	FY	47.77	7.78
B	FY	48.4	7.59
B	FY	48.42	8.15
B	FY	48.51	6.76
B	FY	48.6	6.81
B	FY	48.84	7
B	FY	49	8.05
B	FY	49.29	7.92
B	FY	49.55	7.77
B	FY	49.59	8.23
B	FY	50	7.21
B	FY	50.33	6.82
B	FY	50.61	7.54
B	FY	50.67	7.39
B	FY	50.92	7.07
B	FY	51.3	8.14
B	FY	51.5	7.93
B	FY	51.51	7.92
B	FY	51.92	8.04
B	FY	52.66	8.21
B	FY	52.88	7.96
B	FY	53.36	8.62
B	FY	55.26	8.23
C	YN	44.14	6.15
C	YN	45.73	6.29
C	YN	48.58	6.49
C	YN	48.7	6.72
C	YN	50.09	7.68
C	YN	50.78	7.13
C	YN	50.98	6.93
C	YN	50.98	6.2
C	YN	51.52	8.33
C	YN	52.71	7.14
C	YN	52.87	7.35
C	YN	53.2	8.57
C	YN	53.46	7.31
C	YN	53.88	8.79
C	YN	54.44	7
C	YN	55.4	7.11
