# Supplementary material for: Variations in the reproductive strategies of three populations of Phrynocephalus helioscopus in China
Source: PeerJ. 2018 Oct 24;6:e5705. doi: 10.7717/peerj.5705 (PMC6203940; doi:10.7717/peerj.5705)
Supplement: Supplemental Information 1 [file peerj-06-5705-s003.zip › CODE_DATA/FYcs.csv]

Population	svl	ag	cs
FY	48.42	24.97	4
FY	55.26	26.35	4
FY	47.27	22.53	3
FY	52.88	26.92	4
FY	52.66	27.88	5
FY	51.5	27.24	4
FY	50.67	27.93	4
FY	48.51	24.22	5
FY	51.3	26.16	4
FY	48.84	25.72	4
FY	51.51	26.89	6
FY	49.55	26.35	4
FY	48.6	24.8	4
FY	53.36	24.91	4
FY	49	25.09	3
FY	49.59	26.9	3
FY	50.61	26.55	4
FY	47.77	24.02	3
FY	50	27.21	4
FY	49.29	26.89	4
FY	50.33	25.15	3
FY	51.92	26.23	2
FY	48.4	23.87	3
FY	50.92	26.71	2
