# Supplementary material for: Variations in the reproductive strategies of three populations of Phrynocephalus helioscopus in China
Source: PeerJ. 2018 Oct 24;6:e5705. doi: 10.7717/peerj.5705 (PMC6203940; doi:10.7717/peerj.5705)
Supplement: Supplemental Information 1 [file peerj-06-5705-s003.zip › CODE_DATA/FYeggs.csv]

Population	el	ew	em	svl	tbw	cs
FY	14.96	8.41	0.63	48.42	8.15	4
FY	14.21	8.54	0.62	48.42	8.15	4
FY	14.53	8.34	0.51	48.42	8.15	4
FY	11.49	6.9	0.27	48.42	8.15	4
FY	14.82	9.39	0.7	55.26	8.23	4
FY	15.3	8.88	0.69	55.26	8.23	4
FY	15.95	8.6	0.71	55.26	8.23	4
FY	15.45	7.75	0.51	55.26	8.23	4
FY	15	8.63	0.63	47.27	8.01	3
FY	14.68	8.48	0.55	47.27	8.01	3
FY	14.7	8.19	0.56	47.27	8.01	3
FY	15.1	9.08	0.68	52.88	7.96	4
FY	15.06	9	0.67	52.88	7.96	4
FY	15.87	8.96	0.71	52.88	7.96	4
FY	15.53	9.22	0.75	52.88	7.96	4
FY	15.5	8.87	0.67	52.66	8.21	5
FY	15.44	9.04	0.68	52.66	8.21	5
FY	14.2	8.64	0.6	52.66	8.21	5
FY	12.86	8.75	0.53	52.66	8.21	5
FY	11.54	8.03	0.39	52.66	8.21	5
FY	15.5	8.87	0.68	51.5	7.93	4
FY	16.11	9.1	0.73	51.5	7.93	4
FY	16.22	8.8	0.67	51.5	7.93	4
FY	13.74	8.23	0.5	51.5	7.93	4
FY	13.45	8.26	0.47	50.67	7.39	4
FY	13.68	8.34	0.54	50.67	7.39	4
FY	13.32	8.14	0.49	50.67	7.39	4
FY	13.36	8.12	0.53	50.67	7.39	4
FY	14.59	8.03	0.54	48.51	6.76	5
FY	12.26	7.36	0.43	48.51	6.76	5
FY	14.6	8.06	0.51	48.51	6.76	5
FY	13.17	7.79	0.47	48.51	6.76	5
FY	12.54	8.01	0.43	48.51	6.76	5
FY	11.85	7.61	0.39	51.3	8.14	4
FY	13.45	8.71	0.48	51.3	8.14	4
FY	13.06	7.92	0.47	51.3	8.14	4
FY	12.35	7.97	0.45	51.3	8.14	4
FY	14.53	8.11	0.57	48.84	7	4
FY	14.27	8.33	0.62	48.84	7	4
FY	14.94	8.19	0.6	48.84	7	4
FY	13.72	8.22	0.55	48.84	7	4
FY	15.34	8.65	0.65	51.51	7.92	6
FY	14.18	8.65	0.58	51.51	7.92	6
FY	15.18	8.35	0.62	51.51	7.92	6
FY	12.36	8.42	0.47	51.51	7.92	6
FY	12.48	8.7	0.5	51.51	7.92	6
FY	14.98	8.59	0.61	51.51	7.92	6
FY	14.08	8.6	0.58	49.55	7.77	4
FY	15.11	8.62	0.65	49.55	7.77	4
FY	13.84	8.88	0.54	49.55	7.77	4
FY	13.97	8.29	0.57	49.55	7.77	4
FY	14.5	8.92	0.61	48.6	6.81	4
FY	14.12	9.25	0.63	48.6	6.81	4
FY	15.17	8.08	0.59	48.6	6.81	4
FY	13.52	8.32	0.53	48.6	6.81	4
FY	13.72	8.36	0.55	53.36	8.62	4
FY	13.64	8.42	0.54	53.36	8.62	4
FY	13.67	8.35	0.53	53.36	8.62	4
FY	14.61	8.21	0.62	53.36	8.62	4
FY	18.28	9.84	0.76	49	8.05	3
FY	13.89	9.01	0.66	49	8.05	3
FY	14.97	9.14	0.6	49	8.05	3
FY	15.72	8.98	0.69	49.59	8.23	3
FY	16.5	8.68	0.68	49.59	8.23	3
FY	14.67	8.65	0.64	49.59	8.23	3
FY	16.77	8.75	0.7	50.61	7.54	4
FY	14.26	8.69	0.6	50.61	7.54	4
FY	14.68	8.66	0.63	50.61	7.54	4
FY	13.26	8.44	0.57	50.61	7.54	4
FY	15.82	8.87	0.8	47.77	7.78	3
FY	15.66	8.92	0.72	47.77	7.78	3
FY	17.13	8.61	0.72	47.77	7.78	3
FY	14.84	7.33	0.46	50	7.21	4
FY	12.93	7.97	0.47	50	7.21	4
FY	14.77	8.01	0.49	50	7.21	4
FY	15.1	7.76	0.54	50	7.21	4
FY	16.14	9.25	0.74	49.29	7.92	4
FY	17.59	9.66	0.77	49.29	7.92	4
FY	14.98	9.03	0.71	49.29	7.92	4
FY	16.34	9.51	0.72	49.29	7.92	4
FY	15.85	9.23	0.74	50.33	6.82	3
FY	14.54	9.03	0.76	50.33	6.82	3
FY	18.15	9.17	0.85	50.33	6.82	3
FY	19.48	8.94	0.9	51.92	8.04	2
FY	19.5	9.35	1.01	51.92	8.04	2
FY	14.16	8.8	0.49	48.4	7.59	3
FY	16.03	8.6	0.65	48.4	7.59	3
FY	17.57	8.66	0.73	48.4	7.59	3
FY	19.43	9.9	1.02	50.92	7.07	2
FY	17.25	9.14	0.77	50.92	7.07	2
