# Supplementary material for: Variations in the reproductive strategies of three populations of Phrynocephalus helioscopus in China
Source: PeerJ. 2018 Oct 24;6:e5705. doi: 10.7717/peerj.5705 (PMC6203940; doi:10.7717/peerj.5705)
Supplement: Supplemental Information 1 [file peerj-06-5705-s003.zip › CODE_DATA/HB.csv]

Population	el	ew	es	em	svl	tbw	cs
BT	14.3	8.69	1.65	0.54	46.7	7.26	2
BT	15.94	8.71	1.83	0.6	46.7	7.26	2
BT	16.42	9.02	1.82	0.6	46.15	6.73	2
BT	17.55	7.83	2.24	0.59	46.15	6.73	2
BT	14.76	8.17	1.81	0.48	45.51	6.88	3
BT	16	8.26	1.94	0.52	45.51	6.88	3
BT	15.08	8.31	1.81	0.56	45.51	6.88	3
BT	14.18	8.19	1.73	0.51	42.83	8.32	2
BT	14.26	8.58	1.66	0.59	42.83	8.32	2
BT	15.6	8.31	1.88	0.58	45.24	6.22	3
BT	15.36	8.27	1.86	0.58	45.24	6.22	3
BT	15.74	8.42	1.87	0.59	45.24	6.22	3
BT	15.54	8.77	1.77	0.46	45.51	5.89	4
BT	17.5	7.72	2.27	0.57	45.51	5.89	4
BT	14.47	8.35	1.73	0.48	45.51	5.89	4
BT	15.69	7.72	2.03	0.46	45.51	5.89	4
BT	16.42	8.95	1.83	0.57	47.75	6.93	2
BT	18.51	9.03	2.05	0.76	47.75	6.93	2
BT	13.57	7.94	1.71	0.47	43.94	6.8	3
BT	12.52	8.23	1.52	0.47	43.94	6.8	3
BT	14.66	7.98	1.84	0.49	43.94	6.8	3
BT	15.48	7.25	2.14	0.52	46.34	7.34	2
BT	16.07	7.42	2.17	0.53	46.34	7.34	2
BT	14.36	8.06	1.78	0.53	46.72	6.25	3
BT	13.89	8.52	1.63	0.5	46.72	6.25	3
BT	15.56	7.72	2.02	0.51	46.72	6.25	3
BT	13.32	7.8	1.71	0.24	48	7.26	4
BT	12.47	8.64	1.44	0.39	48	7.26	4
BT	14.17	7.77	1.82	0.37	48	7.26	4
BT	13.16	7.65	1.72	0.3	48	7.26	4
BT	14.08	7.34	1.92	0.42	46.8	6.38	2
BT	15.86	7.7	2.06	0.51	46.8	6.38	2
BT	13.2	8.31	1.59	0.45	46.99	7.78	3
BT	12.77	8.51	1.5	0.47	46.99	7.78	3
BT	15	8.47	1.77	0.56	46.99	7.78	3
FY	14.96	8.41	1.78	0.63	48.42	8.15	4
FY	14.21	8.54	1.66	0.62	48.42	8.15	4
FY	14.53	8.34	1.74	0.51	48.42	8.15	4
FY	11.49	6.9	1.67	0.27	48.42	8.15	4
FY	14.82	9.39	1.58	0.7	55.26	8.23	4
FY	15.3	8.88	1.72	0.69	55.26	8.23	4
FY	15.95	8.6	1.85	0.71	55.26	8.23	4
FY	15.45	7.75	1.99	0.51	55.26	8.23	4
FY	15	8.63	1.74	0.63	47.27	8.01	3
FY	14.68	8.48	1.73	0.55	47.27	8.01	3
FY	14.7	8.19	1.79	0.56	47.27	8.01	3
FY	15.1	9.08	1.66	0.68	52.88	7.96	4
FY	15.06	9	1.67	0.67	52.88	7.96	4
FY	15.87	8.96	1.77	0.71	52.88	7.96	4
FY	15.53	9.22	1.68	0.75	52.88	7.96	4
FY	15.5	8.87	1.75	0.67	52.66	8.21	5
FY	15.44	9.04	1.71	0.68	52.66	8.21	5
FY	14.2	8.64	1.64	0.6	52.66	8.21	5
FY	12.86	8.75	1.47	0.53	52.66	8.21	5
FY	11.54	8.03	1.44	0.39	52.66	8.21	5
FY	15.5	8.87	1.75	0.68	51.5	7.93	4
FY	16.11	9.1	1.77	0.73	51.5	7.93	4
FY	16.22	8.8	1.84	0.67	51.5	7.93	4
FY	13.74	8.23	1.67	0.5	51.5	7.93	4
FY	13.45	8.26	1.63	0.47	50.67	7.39	4
FY	13.68	8.34	1.64	0.54	50.67	7.39	4
FY	13.32	8.14	1.64	0.49	50.67	7.39	4
FY	13.36	8.12	1.65	0.53	50.67	7.39	4
FY	14.59	8.03	1.82	0.54	48.51	6.76	5
FY	12.26	7.36	1.67	0.43	48.51	6.76	5
FY	14.6	8.06	1.81	0.51	48.51	6.76	5
FY	13.17	7.79	1.69	0.47	48.51	6.76	5
FY	12.54	8.01	1.57	0.43	48.51	6.76	5
FY	11.85	7.61	1.56	0.39	51.3	8.14	4
FY	13.45	8.71	1.54	0.48	51.3	8.14	4
FY	13.06	7.92	1.65	0.47	51.3	8.14	4
FY	12.35	7.97	1.55	0.45	51.3	8.14	4
FY	14.53	8.11	1.79	0.57	48.84	7	4
FY	14.27	8.33	1.71	0.62	48.84	7	4
FY	14.94	8.19	1.82	0.6	48.84	7	4
FY	13.72	8.22	1.67	0.55	48.84	7	4
FY	15.34	8.65	1.77	0.65	51.51	7.92	6
FY	14.18	8.65	1.64	0.58	51.51	7.92	6
FY	15.18	8.35	1.82	0.62	51.51	7.92	6
FY	12.36	8.42	1.47	0.47	51.51	7.92	6
FY	12.48	8.7	1.43	0.5	51.51	7.92	6
FY	14.98	8.59	1.74	0.61	51.51	7.92	6
FY	14.08	8.6	1.64	0.58	49.55	7.77	4
FY	15.11	8.62	1.75	0.65	49.55	7.77	4
FY	13.84	8.88	1.56	0.54	49.55	7.77	4
FY	13.97	8.29	1.69	0.57	49.55	7.77	4
FY	14.5	8.92	1.63	0.61	48.6	6.81	4
FY	14.12	9.25	1.53	0.63	48.6	6.81	4
FY	15.17	8.08	1.88	0.59	48.6	6.81	4
FY	13.52	8.32	1.63	0.53	48.6	6.81	4
FY	13.72	8.36	1.64	0.55	53.36	8.62	4
FY	13.64	8.42	1.62	0.54	53.36	8.62	4
FY	13.67	8.35	1.64	0.53	53.36	8.62	4
FY	14.61	8.21	1.78	0.62	53.36	8.62	4
FY	18.28	9.84	1.86	0.76	49	8.05	3
FY	13.89	9.01	1.54	0.66	49	8.05	3
FY	14.97	9.14	1.64	0.6	49	8.05	3
FY	15.72	8.98	1.75	0.69	49.59	8.23	3
FY	16.5	8.68	1.9	0.68	49.59	8.23	3
FY	14.67	8.65	1.7	0.64	49.59	8.23	3
FY	16.77	8.75	1.92	0.7	50.61	7.54	4
FY	14.26	8.69	1.64	0.6	50.61	7.54	4
FY	14.68	8.66	1.7	0.63	50.61	7.54	4
FY	13.26	8.44	1.57	0.57	50.61	7.54	4
FY	15.82	8.87	1.78	0.8	47.77	7.78	3
FY	15.66	8.92	1.76	0.72	47.77	7.78	3
FY	17.13	8.61	1.99	0.72	47.77	7.78	3
FY	14.84	7.33	2.02	0.46	50	7.21	4
FY	12.93	7.97	1.62	0.47	50	7.21	4
FY	14.77	8.01	1.84	0.49	50	7.21	4
FY	15.1	7.76	1.95	0.54	50	7.21	4
FY	16.14	9.25	1.74	0.74	49.29	7.92	4
FY	17.59	9.66	1.82	0.77	49.29	7.92	4
FY	14.98	9.03	1.66	0.71	49.29	7.92	4
FY	16.34	9.51	1.72	0.72	49.29	7.92	4
FY	15.85	9.23	1.72	0.74	50.33	6.82	3
FY	14.54	9.03	1.61	0.76	50.33	6.82	3
FY	18.15	9.17	1.98	0.85	50.33	6.82	3
FY	19.48	8.94	2.18	0.9	51.92	8.04	2
FY	19.5	9.35	2.09	1.01	51.92	8.04	2
FY	14.16	8.8	1.61	0.49	48.4	7.59	3
FY	16.03	8.6	1.86	0.65	48.4	7.59	3
FY	17.57	8.66	2.03	0.73	48.4	7.59	3
FY	19.43	9.9	1.96	1.02	50.92	7.07	2
FY	17.25	9.14	1.89	0.77	50.92	7.07	2
YN	14.41	7.96	1.81	0.51	45.73	6.29	4
YN	14.07	8	1.76	0.54	45.73	6.29	4
YN	12.91	7.92	1.63	0.46	45.73	6.29	4
YN	13.33	8.12	1.64	0.52	45.73	6.29	4
YN	13.4	7.34	1.83	0.4	48.7	6.72	4
YN	14.28	6.94	2.06	0.41	48.7	6.72	4
YN	13.75	7.7	1.79	0.48	48.7	6.72	4
YN	13.65	7.95	1.72	0.5	48.7	6.72	4
YN	16.3	8.72	1.87	0.72	53.2	8.57	5
YN	14.18	8.56	1.66	0.57	53.2	8.57	5
YN	16.16	8.71	1.86	0.7	53.2	8.57	5
YN	14.93	9.2	1.62	0.65	53.2	8.57	5
YN	14.91	8.54	1.75	0.61	53.2	8.57	5
YN	13.52	7.99	1.69	0.53	48.58	6.49	4
YN	12.47	7.56	1.65	0.48	48.58	6.49	4
YN	13.78	8.08	1.71	0.49	48.58	6.49	4
YN	13.04	7.74	1.68	0.48	48.58	6.49	4
YN	14.5	8.25	1.76	0.62	51.52	8.33	3
YN	15.47	8.6	1.8	0.63	51.52	8.33	3
YN	15.98	8.44	1.89	0.63	51.52	8.33	3
YN	16.01	8.72	1.84	0.7	53.88	8.79	4
YN	15.52	8.71	1.78	0.66	53.88	8.79	4
YN	16.23	8.67	1.87	0.68	53.88	8.79	4
YN	15.97	8.67	1.84	0.69	53.88	8.79	4
YN	14.71	7.86	1.87	0.53	50.78	7.13	4
YN	14.59	8.24	1.77	0.51	50.78	7.13	4
YN	13.99	8.13	1.72	0.44	50.78	7.13	4
YN	14.08	8.1	1.74	0.49	50.78	7.13	4
YN	14.7	8.77	1.68	0.59	52.87	7.35	4
YN	14.48	8.73	1.66	0.57	52.87	7.35	4
YN	15.23	8.76	1.74	0.56	52.87	7.35	4
YN	16.13	8.9	1.81	0.66	52.87	7.35	4
YN	15.83	8	1.98	0.45	50.98	6.93	3
YN	14.45	8.22	1.76	0.44	50.98	6.93	3
YN	15.51	8.26	1.88	0.4	50.98	6.93	3
YN	12.26	6.39	1.92	0.33	52.71	7.14	4
YN	9.94	6.75	1.47	0.28	52.71	7.14	4
YN	15.04	8.58	1.75	0.38	52.71	7.14	4
YN	13.31	8.24	1.62	0.32	52.71	7.14	4
YN	15.82	7.5	2.11	0.62	44.14	6.15	3
YN	14.47	8.39	1.72	0.6	44.14	6.15	3
YN	15.74	8.09	1.95	0.71	44.14	6.15	3
YN	14.39	7.75	1.86	0.51	50.09	7.68	4
YN	14.72	8.23	1.79	0.52	50.09	7.68	4
YN	14.72	7.96	1.85	0.52	50.09	7.68	4
YN	14.62	8.32	1.76	0.53	50.09	7.68	4
YN	12.98	7.65	1.7	0.46	50.98	6.2	5
YN	14.64	8.25	1.77	0.59	50.98	6.2	5
YN	14.93	8.87	1.68	0.57	50.98	6.2	5
YN	15.02	8.31	1.81	0.56	50.98	6.2	5
YN	14.27	8.96	1.59	0.48	50.98	6.2	5
YN	12.31	7.77	1.58	0.44	54.44	7	4
YN	16.29	9.3	1.75	0.82	54.44	7	4
YN	15.24	8.62	1.77	0.69	54.44	7	4
YN	16.16	9.36	1.73	0.77	54.44	7	4
YN	14.64	8.25	1.77	0.59	55.4	7.11	4
YN	14.93	8.87	1.68	0.57	55.4	7.11	4
YN	15.02	8.31	1.81	0.56	55.4	7.11	4
YN	14.27	8.96	1.59	0.48	55.4	7.11	4
YN	17.04	8.68	1.96	0.65	53.46	7.31	4
YN	16.99	8.84	1.92	0.7	53.46	7.31	4
YN	17.35	8.57	2.02	0.7	53.46	7.31	4
YN	16.22	8.5	1.91	0.6	53.46	7.31	4
