# Supplementary material for: Variations in the reproductive strategies of three populations of Phrynocephalus helioscopus in China
Source: PeerJ. 2018 Oct 24;6:e5705. doi: 10.7717/peerj.5705 (PMC6203940; doi:10.7717/peerj.5705)
Supplement: Supplemental Information 1 [file peerj-06-5705-s003.zip › CODE_DATA/YNcs.csv]

Population	svl	cs
YN	45.73	4
YN	48.7	4
YN	53.2	5
YN	48.58	4
YN	51.52	3
YN	53.88	4
YN	50.78	4
YN	52.87	4
YN	50.98	3
YN	52.71	4
YN	44.14	3
YN	50.09	4
YN	50.98	5
YN	54.44	4
YN	55.4	4
YN	53.46	4
