# Supplementary material for: Variations in the reproductive strategies of three populations of Phrynocephalus helioscopus in China
Source: PeerJ. 2018 Oct 24;6:e5705. doi: 10.7717/peerj.5705 (PMC6203940; doi:10.7717/peerj.5705)
Supplement: Supplemental Information 1 [file peerj-06-5705-s003.zip › CODE_DATA/YNeggs.csv]

Population	el	ew	em	svl	tbw	cs
YN	14.41	7.96	0.51	45.73	6.29	4
YN	14.07	8	0.54	45.73	6.29	4
YN	12.91	7.92	0.46	45.73	6.29	4
YN	13.33	8.12	0.52	45.73	6.29	4
YN	13.4	7.34	0.4	48.7	6.72	4
YN	14.28	6.94	0.41	48.7	6.72	4
YN	13.75	7.7	0.48	48.7	6.72	4
YN	13.65	7.95	0.5	48.7	6.72	4
YN	16.3	8.72	0.72	53.2	8.57	5
YN	14.18	8.56	0.57	53.2	8.57	5
YN	16.16	8.71	0.7	53.2	8.57	5
YN	14.93	9.2	0.65	53.2	8.57	5
YN	14.91	8.54	0.61	53.2	8.57	5
YN	13.52	7.99	0.53	48.58	6.49	4
YN	12.47	7.56	0.48	48.58	6.49	4
YN	13.78	8.08	0.49	48.58	6.49	4
YN	13.04	7.74	0.48	48.58	6.49	4
YN	14.5	8.25	0.62	51.52	8.33	3
YN	15.47	8.6	0.63	51.52	8.33	3
YN	15.98	8.44	0.63	51.52	8.33	3
YN	16.01	8.72	0.7	53.88	8.79	4
YN	15.52	8.71	0.66	53.88	8.79	4
YN	16.23	8.67	0.68	53.88	8.79	4
YN	15.97	8.67	0.69	53.88	8.79	4
YN	14.71	7.86	0.53	50.78	7.13	4
YN	14.59	8.24	0.51	50.78	7.13	4
YN	13.99	8.13	0.44	50.78	7.13	4
YN	14.08	8.1	0.49	50.78	7.13	4
YN	14.7	8.77	0.59	52.87	7.35	4
YN	14.48	8.73	0.57	52.87	7.35	4
YN	15.23	8.76	0.56	52.87	7.35	4
YN	16.13	8.9	0.66	52.87	7.35	4
YN	15.83	8	0.45	50.98	6.93	3
YN	14.45	8.22	0.44	50.98	6.93	3
YN	15.51	8.26	0.4	50.98	6.93	3
YN	12.26	6.39	0.33	52.71	7.14	4
YN	9.94	6.75	0.28	52.71	7.14	4
YN	15.04	8.58	0.38	52.71	7.14	4
YN	13.31	8.24	0.32	52.71	7.14	4
YN	15.82	7.5	0.62	44.14	6.15	3
YN	14.47	8.39	0.6	44.14	6.15	3
YN	15.74	8.09	0.71	44.14	6.15	3
YN	14.39	7.75	0.51	50.09	7.68	4
YN	14.72	8.23	0.52	50.09	7.68	4
YN	14.72	7.96	0.52	50.09	7.68	4
YN	14.62	8.32	0.53	50.09	7.68	4
YN	12.98	7.65	0.46	50.98	6.2	5
YN	14.64	8.25	0.59	50.98	6.2	5
YN	14.93	8.87	0.57	50.98	6.2	5
YN	15.02	8.31	0.56	50.98	6.2	5
YN	14.27	8.96	0.48	50.98	6.2	5
YN	12.31	7.77	0.44	54.44	7	4
YN	16.29	9.3	0.82	54.44	7	4
YN	15.24	8.62	0.69	54.44	7	4
YN	16.16	9.36	0.77	54.44	7	4
YN	14.64	8.25	0.59	55.4	7.11	4
YN	14.93	8.87	0.57	55.4	7.11	4
YN	15.02	8.31	0.56	55.4	7.11	4
YN	14.27	8.96	0.48	55.4	7.11	4
YN	17.04	8.68	0.65	53.46	7.31	4
YN	16.99	8.84	0.7	53.46	7.31	4
YN	17.35	8.57	0.7	53.46	7.31	4
YN	16.22	8.5	0.6	53.46	7.31	4
